# Supplementary material for: Modulation of prion protein expression through cryptic splice site manipulation
Source: J Biol Chem. 2024 Jul 11;300(8):107560. doi: 10.1016/j.jbc.2024.107560 (PMC11342779; doi:10.1016/j.jbc.2024.107560)
Supplement: Supporting Data 1 [file mmc1.xlsx]

## Sheet: table of contents
Table	Description	Corresponding Figure
Table S1	Primer and probe sequences
Table S2	summarized WB data	Figure 3E,F, 4D,I
Table S3	WB data points	Figure 3E,F, 4D,I
Table S4	WB quantification	Figure 3E,F, 4D,I
Table S5	summarized qPCR data	Figure 3B-D, 4A,B, 4E-G
Table S6	qPCR data points	Figure 3B-D, 4A,B, 4E-G

## Sheet: s1
name	sequence	5' modification	3' modification
huPRNP-exon1-fwd	GCGAGCTTCTCCTCTCCTC
huPRNP-exon1-exon2-rev	GACGGAAAGCTCAGACATGG
huPRNP-exon1-exon2-probe	ACGACCGAGGCAGGACTCCTG	5' Modification:/5'6-FAM/	3' Modification:/3'6-TAMRA/
huPRNP-exon1-exon3-rev	GAACAGGACCAGCATCCAAC
huPRNP-exon1-exon3-probe	TGACTGCTCTGCCTCGGTCGT	5' Modification:/5'6-FAM/	3' Modification:/3'6-TAMRA/
huPRNP-exon2-exon3-fwd	ACCACAACAGATTAGCAGTCA
huPRNP-exon2-exon3-rev	CCCAGATCGGACCAGGTAG
huPRNP-exon2-exon3-probe	AGGACCAGCATCCAACAGCCCA	5' Modification:/5'6-FAM/	3' Modification:/3'6-TAMRA/

## Sheet: s2
variant	figure	cell_type	WB_mean	WB_l95	WB_u95	residual	p_value_versus_wt	p_value_other	p_value_other_relative_to
empty vector	3F	HEK293	0.149349	0.0737691	0.224929	0	<1e-15
GFP	3F	HEK293	0.138113	0.050482	0.225744	-0.013209	<1e-15
wild-type	3F	HEK293	1	0.964928	1.03507	1
canonical ss	3F	HEK293	0.334025	0.250741	0.417308	0.217099	2.133e-11
mouse ss	3F	HEK293	0.475838	0.337868	0.613808	0.383811	9.223e-09
D+5, A>G	3F	HEK293	0.632919	0.510507	0.75533	0.56847	1.362e-05
A-3, A>C	3F	HEK293	0.728826	0.627468	0.830184	0.681216	0.00118
A-4, T>A	3F	HEK293	0.855078	0.755861	0.954295	0.829634	0.167
empty vector	4D	HEK293	0.201	0.138175	0.263566	0	2.04321e-10
wild-type	4D	HEK293	1	0.923148	1.07685	1
canonical ss	4D	HEK293	0.506	0.456158	0.555914	0.381727	4.21697e-07
canonical ss ATG mutant	4D	HEK293	0.726	0.657019	0.794392	0.657071	0.000884	0.00759	canonical ss
mouse ss	4D	HEK293	0.606	0.554495	0.65803	0.506884	1.07288e-05
mouse ss ATG mutant	4D	HEK293	0.629	0.51255	0.744789	0.53567	2.34792e-05	0.998	mouse ss
empty vector	4I	N2a	0.002	0.0038058	0.0288742	0	1.36e-07
wild-type	4I	N2a	1	0.84418	1.15582	1
canonical ss	4I	N2a	0.563	0.472001	0.653399	0.562124	0.00317
mouse ss	4I	N2a	0.826	0.671448	0.979952	0.825651	0.378
D+5, A>G	4I	N2a	0.612	0.490972	0.733228	0.611222	0.00856
A-3, A>C	4I	N2a	0.924	0.674598	1.1742	0.923848	0.928

## Sheet: s3
variant	figure	cell_type	replicate	normalized
empty vector	3F	HEK293	1	0.0745737
empty vector	3F	HEK293	2	0.0902809
empty vector	3F	HEK293	3	0.0255139
empty vector	3F	HEK293	4	0.0135748
empty vector	3F	HEK293	5	0.264038
empty vector	3F	HEK293	6	0.267915
empty vector	3F	HEK293	7	0.215722
empty vector	3F	HEK293	8	0.243172
GFP	3F	HEK293	1	0.0149682
GFP	3F	HEK293	2	0.00884181
GFP	3F	HEK293	3	0.0456768
GFP	3F	HEK293	4	0.0129238
GFP	3F	HEK293	5	0.264973
GFP	3F	HEK293	6	0.234294
GFP	3F	HEK293	7	0.261266
GFP	3F	HEK293	8	0.261958
wild-type	3F	HEK293	1	0.989553
wild-type	3F	HEK293	2	1.01045
wild-type	3F	HEK293	3	1.00051
wild-type	3F	HEK293	4	0.999493
wild-type	3F	HEK293	5	1.01192
wild-type	3F	HEK293	6	0.988077
wild-type	3F	HEK293	7	1.09335
wild-type	3F	HEK293	8	0.906652
canonical ss	3F	HEK293	1	0.288191
canonical ss	3F	HEK293	2	0.239772
canonical ss	3F	HEK293	3	0.424927
canonical ss	3F	HEK293	4	0.383208
mouse ss	3F	HEK293	1	0.418295
mouse ss	3F	HEK293	2	0.329043
mouse ss	3F	HEK293	3	0.660846
mouse ss	3F	HEK293	4	0.495168
D+5, A>G	3F	HEK293	1	0.593625
D+5, A>G	3F	HEK293	2	0.47432
D+5, A>G	3F	HEK293	3	0.715598
D+5, A>G	3F	HEK293	4	0.748131
A-3, A>C	3F	HEK293	1	0.738645
A-3, A>C	3F	HEK293	2	0.832646
A-3, A>C	3F	HEK293	3	0.757911
A-3, A>C	3F	HEK293	4	0.586102
A-4, T>A	3F	HEK293	1	0.983998
A-4, T>A	3F	HEK293	2	0.817829
A-4, T>A	3F	HEK293	3	0.874587
A-4, T>A	3F	HEK293	4	0.743897
empty vector	4D	HEK293	1	0.120175
empty vector	4D	HEK293	2	0.180336
empty vector	4D	HEK293	3	0.240965
empty vector	4D	HEK293	4	0.262006
wild-type	4D	HEK293	1	0.959138
wild-type	4D	HEK293	2	1.04086
wild-type	4D	HEK293	3	1.08692
wild-type	4D	HEK293	4	0.913081
canonical ss	4D	HEK293	1	0.467527
canonical ss	4D	HEK293	2	0.534938
canonical ss	4D	HEK293	3	0.562834
canonical ss	4D	HEK293	4	0.458845
canonical ss ATG mutant	4D	HEK293	1	0.708261
canonical ss ATG mutant	4D	HEK293	2	0.806488
canonical ss ATG mutant	4D	HEK293	3	0.639717
canonical ss ATG mutant	4D	HEK293	4	0.748355
mouse ss	4D	HEK293	1	0.663401
mouse ss	4D	HEK293	2	0.63417
mouse ss	4D	HEK293	3	0.582592
mouse ss	4D	HEK293	4	0.544886
mouse ss ATG mutant	4D	HEK293	1	0.705789
mouse ss ATG mutant	4D	HEK293	2	0.739987
mouse ss ATG mutant	4D	HEK293	3	0.589345
mouse ss ATG mutant	4D	HEK293	4	0.479559
empty vector	4I	N2a	1	0.0323564
empty vector	4I	N2a	2	0.0177832
empty vector	4I	N2a	3	0.00128523
empty vector	4I	N2a	4	0.013916
wild-type	4I	N2a	1	1.13557
wild-type	4I	N2a	2	0.864433
wild-type	4I	N2a	3	1.13974
wild-type	4I	N2a	4	0.860259
canonical ss	4I	N2a	1	0.546712
canonical ss	4I	N2a	2	0.583905
canonical ss	4I	N2a	3	0.671854
canonical ss	4I	N2a	4	0.448347
mouse ss	4I	N2a	1	0.777885
mouse ss	4I	N2a	2	0.890605
mouse ss	4I	N2a	3	1.00117
mouse ss	4I	N2a	4	0.633166
D+5, A>G	4I	N2a	1	0.606829
D+5, A>G	4I	N2a	2	0.775458
D+5, A>G	4I	N2a	3	0.590592
D+5, A>G	4I	N2a	4	0.475537
A-3, A>C	4I	N2a	1	1.18573
A-3, A>C	4I	N2a	2	1.09807
A-3, A>C	4I	N2a	3	0.738127
A-3, A>C	4I	N2a	4	0.675731

## Sheet: s4
figure	cell_type	gel	sample	id	tubulin_raw	tubulin_background_subtracted	prp_raw	prp_background_subtracted	loading_ratio	avg_wt	normalized_to_wt
3F	HEK293	1	EV1	band	1071773		6027739
3F	HEK293	1	EV1	background	1413651	341878	6080034	52295	0.152964		0.0745737
3F	HEK293	1	EV2	band	1114066		6023465
3F	HEK293	1	EV2	background	1411789	297723	6078598	55133	0.185182		0.0902809
3F	HEK293	1	GFP1	band	1183783		6068606
3F	HEK293	1	GFP1	background	1419269	235486	6075836	7230	0.0307025		0.0149682
3F	HEK293	1	GFP2	band	1151365		6058405
3F	HEK293	1	GFP2	background	1418346	266981	6063247	4842	0.0181361		0.00884181
3F	HEK293	1	WT1	band	1161143		5539582			2.05118
3F	HEK293	1	WT1	background	1416685	255542	6058268	518686	2.02975		0.989553
3F	HEK293	1	WT2	band	1161076		5525270
3F	HEK293	1	WT2	background	1414950	253874	6051451	526181	2.07261		1.01045
3F	HEK293	1	canonical ss1	band	1157527		5869477
3F	HEK293	1	canonical ss1	background	1415461	257934	6021950	152473	0.591132		0.288191
3F	HEK293	1	canonical ss2	band	1173114		5868454
3F	HEK293	1	canonical ss2	background	1413503	240389	5986681	118227	0.491815		0.239772
3F	HEK293	1	mouse ss1	band	1167790		5787859
3F	HEK293	1	mouse ss1	background	1413129	245339	5998359	210500	0.857996		0.418295
3F	HEK293	1	mouse ss2	band	1175463		5833061
3F	HEK293	1	mouse ss2	background	1414393	238930	5994321	161260	0.674926		0.329043
3F	HEK293	1	D+5, A>G_1	band	1168395		5736099
3F	HEK293	1	D+5, A>G_1	background	1409877	241482	6030135	294036	1.21763		0.593625
3F	HEK293	1	D+5, A>G_2	band	1178797		5811074
3F	HEK293	1	D+5, A>G_2	background	1407775	228978	6033850	222776	0.972914		0.47432
3F	HEK293	2	EV1	band	1014666		6340410
3F	HEK293	2	EV1	background	1486039	471373	6381351	40941	0.0868548		0.0255139
3F	HEK293	2	EV2	band	1023038		6323745
3F	HEK293	2	EV2	background	1485089	462051	6345097	21352	0.0462113		0.0135748
3F	HEK293	2	GFP1	band	1020763		6277855
3F	HEK293	2	GFP1	background	1475457	454694	6348557	70702	0.155494		0.0456768
3F	HEK293	2	GFP2	band	983724		6293704
3F	HEK293	2	GFP2	background	1474050	490326	6315276	21572	0.0439952		0.0129238
3F	HEK293	2	WT1	band	1023001		4831339			3.40421
3F	HEK293	2	WT1	background	1472949	449948	6363835	1532496	3.40594		1.00051
3F	HEK293	2	WT2	band	1011116		4819454
3F	HEK293	2	WT2	background	1470720	459604	6383250	1563796	3.40249		0.999493
3F	HEK293	2	canonical ss1	band	1067046		5760979
3F	HEK293	2	canonical ss1	background	1474677	407631	6350634	589655	1.44654		0.424927
3F	HEK293	2	canonical ss2	band	1047082		5790313
3F	HEK293	2	canonical ss2	background	1475572	428490	6349287	558974	1.30452		0.383208
3F	HEK293	2	mouse ss1	band	1068847		5416576
3F	HEK293	2	mouse ss1	background	1475298	406451	6330953	914377	2.24966		0.660846
3F	HEK293	2	mouse ss2	band	1032652		5608034
3F	HEK293	2	mouse ss2	background	1469595	436943	6344570	736536	1.68566		0.495168
3F	HEK293	2	D+5, A>G_1	band	996169		5184107
3F	HEK293	2	D+5, A>G_1	background	1461456	465287	6317568	1133461	2.43605		0.715598
3F	HEK293	2	D+5, A>G_2	band	950764		5031556
3F	HEK293	2	D+5, A>G_2	background	1455762	504998	6317684	1286128	2.5468		0.748131
3F	HEK293	3	EV1	band	1099900		7293177
3F	HEK293	3	EV1	background	1472277	372377	7580718	287541	0.772177		0.264038
3F	HEK293	3	EV2	band	1112491		7289146
3F	HEK293	3	EV2	background	1478545	366054	7575955	286809	0.783516		0.267915
3F	HEK293	3	GFP1	band	1125066		7290416
3F	HEK293	3	GFP1	background	1475457	350391	7561938	271522	0.774911		0.264973
3F	HEK293	3	GFP2	band	1140014		7339104
3F	HEK293	3	GFP2	background	1482221	342207	7573581	234477	0.685191		0.234294
3F	HEK293	3	WT1	band	1100753		6467622			2.92449
3F	HEK293	3	WT1	background	1482405	381652	7597066	1129444	2.95936		1.01192
3F	HEK293	3	WT2	band	1085211		6440666
3F	HEK293	3	WT2	background	1483439	398228	7591394	1150728	2.88962		0.988077
3F	HEK293	3	A-3, A>C_1	band	1115087		6788308
3F	HEK293	3	A-3, A>C_1	background	1484447	369360	7586184	797876	2.16016		0.738645
3F	HEK293	3	A-3, A>C_2	band	1105992		6674046
3F	HEK293	3	A-3, A>C_2	background	1485223	379231	7597498	923452	2.43506		0.832646
3F	HEK293	3	A-4, T>A_1	band	1105804		6524141
3F	HEK293	3	A-4, T>A_1	background	1485511	379707	7616820	1092679	2.87769		0.983998
3F	HEK293	3	A-4, T>A_2	band	1074121		6614853
3F	HEK293	3	A-4, T>A_2	background	1484863	410742	7597237	982384	2.39173		0.817829
3F	HEK293	4	EV1	band	1215760		7586614
3F	HEK293	4	EV1	background	1602525	386765	8310600	723986	1.8719		0.215722
3F	HEK293	4	EV2	band	1214295		7495338
3F	HEK293	4	EV2	background	1600658	386363	8310600	815262	2.11009		0.243172
3F	HEK293	4	GFP1	band	1256265		7519572
3F	HEK293	4	GFP1	background	1605150	348885	8310530	790958	2.2671		0.261266
3F	HEK293	4	GFP2	band	1274290		7549095
3F	HEK293	4	GFP2	background	1608800	334510	8309470	760375	2.2731		0.261958
3F	HEK293	4	WT1	band	1282882		5193525			8.67736
3F	HEK293	4	WT1	background	1608768	325886	8285327	3091802	9.48737		1.09335
3F	HEK293	4	WT2	band	1311220		5933928
3F	HEK293	4	WT2	background	1608768	297548	8274841	2340913	7.86735		0.906652
3F	HEK293	4	A-3, A>C_1	band	1275718		6212822
3F	HEK293	4	A-3, A>C_1	background	1593720	318002	8304216	2091394	6.57667		0.757911
3F	HEK293	4	A-3, A>C_2	band	1255844		6558988
3F	HEK293	4	A-3, A>C_2	background	1598885	343041	8303631	1744643	5.08581		0.586102
3F	HEK293	4	A-4, T>A_1	band	1293004		5885012
3F	HEK293	4	A-4, T>A_1	background	1607713	314709	8273373	2388361	7.58911		0.874587
3F	HEK293	4	A-4, T>A_2	band	1290109		6189959
3F	HEK293	4	A-4, T>A_2	background	1608820	318711	8247257	2057298	6.45506		0.743897
4D	HEK293	1	EV1	band	7674.54	5600.96	13342	2631.03	0.469746		0.120175
4D	HEK293	1	EV1	background	2073.58		10711
4D	HEK293	1	EV2	band	7415.56	5272.39	14435.6	3716.54	0.704907		0.180336
4D	HEK293	1	EV2	background	2143.17		10719.1
4D	HEK293	1	WT1	band	7236.83	5150.43	30198.4	19309.6	3.74913	3.90885	0.959138
4D	HEK293	1	WT1	background	2086.4		10888.8
4D	HEK293	1	WT2	band	7463.45	5416.65	33169.2	22038.1	4.06858		1.04086
4D	HEK293	1	WT2	background	2046.8		11131.1
4D	HEK293	1	canonical ss1	band	7211.47	5205.79	21152	9513.56	1.8275		0.467527
4D	HEK293	1	canonical ss1	background	2005.68		11638.5
4D	HEK293	1	canonical ss2	band	6901.94	4874.3	21796.8	10192.1	2.091		0.534938
4D	HEK293	1	canonical ss2	background	2027.64		11604.6
4D	HEK293	1	canonical ss ATG mutant1	band	7050.31	5012.8	25824.3	13877.9	2.76849		0.708261
4D	HEK293	1	canonical ss ATG mutant1	background	2037.51		11946.4
4D	HEK293	1	canonical ss ATG mutant2	band	6822.71	4766.24	26468.8	15025.3	3.15245		0.806488
4D	HEK293	1	canonical ss ATG mutant2	background	2056.47		11443.5
4D	HEK293	1	mouse ss1	band	7319.09	5270.68	24882.4	13667.6	2.59314		0.663401
4D	HEK293	1	mouse ss1	background	2048.42		11214.8
4D	HEK293	1	mouse ss2	band	7123.69	4983.38	23787	12353.2	2.47888		0.63417
4D	HEK293	1	mouse ss2	background	2140.32		11433.8
4D	HEK293	1	mouse ss ATG mutant1	band	7187.53	5028.94	25253.9	13874	2.75882		0.705789
4D	HEK293	1	mouse ss ATG mutant1	background	2158.59		11379.9
4D	HEK293	1	mouse ss ATG mutant2	band	7466.87	5248.62	26744.2	15181.6	2.8925		0.739987
4D	HEK293	1	mouse ss ATG mutant2	background	2218.25		11562.6
4D	HEK293	2	EV1	band	6706.63	3837.96	20406.5	4632.59	1.20705		0.240965
4D	HEK293	2	EV1	background	2868.67		15773.9
4D	HEK293	2	EV2	band	6334.23	3418.04	20812.3	4486	1.31245		0.262006
4D	HEK293	2	EV2	background	2916.19		16326.3
4D	HEK293	2	WT1	band	6736.24	3829.14	37966.7	20848.2	5.44462	5.00923	1.08692
4D	HEK293	2	WT1	background	2907.1		17118.5
4D	HEK293	2	WT2	band	6391.03	3565.39	34003.7	16307.5	4.57383		0.913081
4D	HEK293	2	WT2	background	2825.64		17696.2
4D	HEK293	2	canonical ss1	band	6740.76	3952.5	28599.4	11143.5	2.81936		0.562834
4D	HEK293	2	canonical ss1	background	2788.26		17455.9
4D	HEK293	2	canonical ss2	band	7367.19	4625.55	27525.2	10631.6	2.29846		0.458845
4D	HEK293	2	canonical ss2	background	2741.64		16893.6
4D	HEK293	2	canonical ss ATG mutant1	band	7209.15	4266.41	30940.1	13671.7	3.20449		0.639717
4D	HEK293	2	canonical ss ATG mutant1	background	2942.73		17268.4
4D	HEK293	2	canonical ss ATG mutant2	band	7288.61	4251.11	32883	15936.1	3.74868		0.748355
4D	HEK293	2	canonical ss ATG mutant2	background	3037.5		16946.9
4D	HEK293	2	mouse ss1	band	6897.9	3934.09	28160.7	11481	2.91833		0.582592
4D	HEK293	2	mouse ss1	background	2963.81		16679.7
4D	HEK293	2	mouse ss2	band	7551.06	4709.3	29628.3	12853.8	2.72946		0.544886
4D	HEK293	2	mouse ss2	background	2841.76		16774.5
4D	HEK293	2	mouse ss ATG mutant1	band	6987.29	4122.3	29246.1	12169.7	2.95216		0.589345
4D	HEK293	2	mouse ss ATG mutant1	background	2864.99		17076.4
4D	HEK293	2	mouse ss ATG mutant2	band	6633.61	3802.71	25750.6	9134.94	2.40222		0.479559
4D	HEK293	2	mouse ss ATG mutant2	background	2830.9		16615.7
4I	N2a	1	EV1	band	8314.52	6987.99	8473.86	430.472	0.0616017		0.0323564
4I	N2a	1	EV1	background	1326.54		8043.39
4I	N2a	1	EV2	band	8657.86	7312.86	8460.14	247.588	0.0338565		0.0177832
4I	N2a	1	EV2	background	1345		8212.55
4I	N2a	1	WT1	band	9370.16	8058.04	25877.3	17421.1	2.16195	1.90385	1.13557
4I	N2a	1	WT1	background	1312.12		8456.18
4I	N2a	1	WT2	band	8159.57	6871.86	19765.6	11309.4	1.64575		0.864433
4I	N2a	1	WT2	background	1287.7		8456.2
4I	N2a	1	canonical ss1	band	8893.88	7579.47	16377.6	7889.15	1.04086		0.546712
4I	N2a	1	canonical ss1	background	1314.4		8488.46
4I	N2a	1	canonical ss2	band	8268.08	6987.62	16194.1	7767.91	1.11167		0.583905
4I	N2a	1	canonical ss2	background	1280.46		8426.19
4I	N2a	1	mouse ss1	band	8770.98	7469.81	19422.6	11062.6	1.48098		0.777885
4I	N2a	1	mouse ss1	background	1301.17		8359.99
4I	N2a	1	mouse ss2	band	8348.81	7085.01	20334.5	12013.2	1.69558		0.890605
4I	N2a	1	mouse ss2	background	1263.79		8321.26
4I	N2a	1	D+5, A>G_1	band	8230.66	6927.08	16094	8002.93	1.15531		0.606829
4I	N2a	1	D+5, A>G_1	background	1303.59		8091.06
4I	N2a	1	D+5, A>G_2	band	7874.61	6640.46	17759.4	9803.68	1.47636		0.775458
4I	N2a	1	D+5, A>G_2	background	1234.15		7955.7
4I	N2a	1	A-3, A>C_1	band	7324.09	6083.55	21488.9	13733.4	2.25746		1.18573
4I	N2a	1	A-3, A>C_1	background	1240.53		7755.51
4I	N2a	1	A-3, A>C_2	band	7591.9	6337.24	20891.7	13248.4	2.09056		1.09807
4I	N2a	1	A-3, A>C_2	background	1254.65		7643.31
4I	N2a	2	EV1	band	7859.83	6663.2	6925.14	15.092	0.00226498		0.00128523
4I	N2a	2	EV1	background	1196.63		6910.05
4I	N2a	2	EV2	band	7229.74	6083.36	7081.9	149.191	0.0245244		0.013916
4I	N2a	2	EV2	background	1146.38		6932.71
4I	N2a	2	WT1	band	7767.25	6571.41	20377.9	13199.2	2.00858	1.76232	1.13974
4I	N2a	2	WT1	background	1195.83		7178.67
4I	N2a	2	WT2	band	7880.03	6725.41	17394.6	10196	1.51605		0.860259
4I	N2a	2	WT2	background	1154.62		7198.56
4I	N2a	2	canonical ss1	band	7746.31	6575.34	14996.5	7785.33	1.18402		0.671854
4I	N2a	2	canonical ss1	background	1170.97		7211.21
4I	N2a	2	canonical ss2	band	7658.73	6422.8	12112.3	5074.84	0.790129		0.448347
4I	N2a	2	canonical ss2	background	1235.93		7037.45
4I	N2a	2	mouse ss1	band	8011.99	6716.58	19113.9	11850.6	1.76437		1.00117
4I	N2a	2	mouse ss1	background	1295.41		7263.32
4I	N2a	2	mouse ss2	band	8307.3	7003.33	15137.9	7814.59	1.11584		0.633166
4I	N2a	2	mouse ss2	background	1303.97		7323.33
4I	N2a	2	D+5, A>G_1	band	8521.89	7210.57	14860	7504.84	1.04081		0.590592
4I	N2a	2	D+5, A>G_1	background	1311.32		7355.18
4I	N2a	2	D+5, A>G_2	band	8238.1	6919.93	13187.8	5799.22	0.838046		0.475537
4I	N2a	2	D+5, A>G_2	background	1318.17		7388.59
4I	N2a	2	A-3, A>C_1	band	8021.05	6678.98	15985.7	8688.1	1.30081		0.738127
4I	N2a	2	A-3, A>C_1	background	1342.07		7297.59
4I	N2a	2	A-3, A>C_2	band	8725.38	7391.48	16007.3	8802.16	1.19085		0.675731
4I	N2a	2	A-3, A>C_2	background	1333.9		7205.12

## Sheet: s5
variant	figure	cell_type	exon 1-3_qPCR_mean	exon 1-3_qPCR_l95	exon 1-3_qPCR_u95	exon 1-3_qPCR_PRNP_CTmean	exon 1-3_qPCR_TBP_CTmean	exon 1-3_qPCR_p_value_vs_wt	exon_1-3_qPCR_p_value_vs_parent_variant	exon 1-2_qPCR_mean	exon 1-2_qPCR_l95	exon 1-2_qPCR_u95	exon 1-2_qPCR_PRNP_Ctmean	exon 1-2_qPCR_TBP_CTmean	exon 1-2_qPCR_p-value	exon 2-3_qPCR_mean	exon 2-3_qPCR_l95	exon 2-3_qPCR_u95	exon 2-3_qPCR_PRNP_CTmean	exon 2-3_qPCR_TBP_CTmean	exon 2-3_qPCR_p-value
empty vector	3B,C,D	HEK293	0.0437273	0.0221947	0.0652599	28.417	32.125	<1e-15		0	0	0	40	32.799	<1e-15	0	0	0	40	33.918	3e-15
GFP	3B,C,D	HEK293	0.0873333	0.0509285	0.123738	28.577	32.96	<1e-15		0	0	0	40	33.451	<1e-15	0	0	0	40	34.669	3e-15
wild-type	3B,C,D	HEK293	0.999833	0.870898	1.12877	22.563	31.208			0.0015	0.00104865	0.00195135	30.771	31.555	<1e-15	0.0051	0.00169953	0.00850047	32.3	32.783	3e-15
canonical ss	3B,C,D	HEK293	0.0208333	0.0140547	0.027612	28.523	31.154	<1e-15		0.7955	0.560382	1.03062	20.915	30.946	0.001682	0.211833	0.194205	0.229462	24.643	31.407	3e-15
mouse ss	3B,C,D	HEK293	0.231333	0.192727	0.26994	26.084	32.267	<1e-15		1	0.916832	1.08317	21.404	31.843		1	0.926171	1.07383	23.579	32.585
D+5, A>G	3B,C,D	HEK293	0.431	0.395003	0.466997	23.474	30.588	1.066e-09		0.00933333	0.00456803	0.0140986	29.054	32.456	<1e-15	0.0163333	0.00462061	0.0280461	30.605	33.059	3e-15
A-3, A>C	3B,C,D	HEK293	0.602167	0.523195	0.681139	21.8395	30.125	2.066e-06		0.0045	0.00366078	0.00533922	27.424	29.997	<1e-15	0.0196667	-0.00829417	0.0476275	32.141	32.362	3e-15
A-4, T>A	3B,C,D	HEK293	0.877833	0.666703	1.08896	21.4355	30.2215	0.3706		0.000833333	0.000506667	0.00116	30.132	30.117	<1e-15	0.00366667	-0.00242021	0.00975355	34.5	32.628	3e-15
empty vector	4A,B	HEK293	0.00333333	0.00292013	0.00374653	29.033	28.92	5e-14								0	0	0	38.851	29.805	1.50275e-09
wild-type	4A,B	HEK293	1	0.908389	1.09161	20.77	28.9									0	0	0	35.478	29.868	1.50275e-09
canonical ss	4A,B	HEK293	0.006	0.00432155	0.00767845	28.377	29.071	5e-14								0.999667	0.663819	1.33552	19.8	30.064
canonical ss ATG mutant	4A,B	HEK293	0.00483	0.00423099	0.00543567	28.527	28.921	5e-14								0.744333	0.620408	0.868258	19.552	29.468	0.0968266
mouse ss	4A,B	HEK293	0.2275	0.218901	0.236099	22.751	28.751	5e-14								0.536667	0.469528	0.603806	19.81	29.268	0.000850125
mouse ss ATG mutant	4A,B	HEK293	0.49933	0.45556	0.543106	21.759	28.886	5.1e-14	6.35e-09							0.4395	0.381715	0.497285	20.541	29.708	7.09079e-05
empty vector	4E,F,G	N2a	0	0	0	37.874	31.476	9.2e-13		0	0	0	40	31.063	4e-15	0	0	0	38.347	33.527	4e-15
wild-type	4E,F,G	N2a	1	0.896281	1.10372	17.193	31.029			0	0	0	30.436	31.39	4e-15	0.00116667	0.000840004	0.00149334	27.8	33.249	4e-15
canonical ss	4E,F,G	N2a	0.0025	0.00206173	0.00293827	26.006	31.309	9.79e-13		0.229	0.202675	0.255325	18.087	29.632	4e-15	0.0991667	0.0884862	0.109847	17.789	29.587	4e-15
mouse ss	4E,F,G	N2a	0.117667	0.0811328	0.154201	19.963	30.691	1.9291e-11		0.999833	0.923252	1.07641	15.781	29.461		1	0.871315	1.12869	15.067	30.192
D+5, A>G	4E,F,G	N2a	0.845	0.666704	1.0233	17.346	30.968	0.191537		0.0108333	0.00936511	0.0123015	23.12	30.259	4e-15	0.0101667	0.00910315	0.0112302	21.798	30.3	4e-15
A-3, A>C	4E,F,G	N2a	0.712833	0.565941	0.859725	17.323	30.718	0.00415012		0.001	0.001	0.001	27.103	30.502	4e-15	0.0235	-0.0103414	0.0573414	25.075	32.728	4e-15

## Sheet: s6
variant	figure	cell_type	replicate	primer	relative_expression	PRNP_CT	TBP_CT
empty vector	3B	HEK293	1	exon 1-3	0.112	29.077	34.188
empty vector	3B	HEK293	2	exon 1-3	0.094	29.437	34.31
empty vector	3B	HEK293	3	exon 1-3	0.008	28.12	30.638
empty vector	3B	HEK293	4	exon 1-3	0.008	28.077	30.593
empty vector	3B	HEK293	5	exon 1-3	0.006	28.025	30.263
empty vector	3B	HEK293	6	exon 1-3	0.02	28.454	31.188
empty vector	3B	HEK293	7	exon 1-3	0.058	29.112	33.374
empty vector	3B	HEK293	8	exon 1-3	0.02	28.844	31.537
empty vector	3B	HEK293	9	exon 1-3	0.071	27.165	31.842
empty vector	3B	HEK293	10	exon 1-3	0.046	27.706	31.777
empty vector	3B	HEK293	11	exon 1-3	0.038	27.736	31.537
GFP	3B	HEK293	1	exon 1-3	0.136	29.696	35.098
GFP	3B	HEK293	2	exon 1-3	0.07	29.536	33.968
GFP	3B	HEK293	3	exon 1-3	0.128	30.242	35.559
GFP	3B	HEK293	4	exon 1-3	0.009	28.129	30.827
GFP	3B	HEK293	5	exon 1-3	0.007	28.105	30.429
GFP	3B	HEK293	6	exon 1-3	0.005	28.055	29.839
GFP	3B	HEK293	7	exon 1-3	0.113	28.419	33.638
GFP	3B	HEK293	8	exon 1-3	0.169	29.099	34.895
GFP	3B	HEK293	9	exon 1-3	0.125	29.308	34.67
GFP	3B	HEK293	10	exon 1-3	0.186	27.613	33.694
GFP	3B	HEK293	11	exon 1-3	0.067	27.483	32.087
GFP	3B	HEK293	12	exon 1-3	0.033	27.237	30.813
wild-type	3B	HEK293	1	exon 1-3	1.423	24.01	32.799
wild-type	3B	HEK293	2	exon 1-3	0.871	23.936	32.017
wild-type	3B	HEK293	3	exon 1-3	0.705	23.934	31.71
wild-type	3B	HEK293	4	exon 1-3	1.345	20.796	30.788
wild-type	3B	HEK293	5	exon 1-3	0.957	20.772	30.252
wild-type	3B	HEK293	6	exon 1-3	0.697	20.788	29.832
wild-type	3B	HEK293	7	exon 1-3	1.05	23.868	32.304
wild-type	3B	HEK293	8	exon 1-3	1.114	24.289	32.814
wild-type	3B	HEK293	9	exon 1-3	0.836	23.953	32.065
wild-type	3B	HEK293	10	exon 1-3	1.107	21.336	29.992
wild-type	3B	HEK293	11	exon 1-3	0.856	21.396	29.682
wild-type	3B	HEK293	12	exon 1-3	1.037	21.683	30.246
canonical ss	3B	HEK293	1	exon 1-3	0.031	28.746	32.02
canonical ss	3B	HEK293	2	exon 1-3	0.029	28.685	31.858
canonical ss	3B	HEK293	3	exon 1-3	0.024	28.521	31.424
canonical ss	3B	HEK293	4	exon 1-3	0.014	28.536	30.766
canonical ss	3B	HEK293	5	exon 1-3	0.017	28.221	30.718
canonical ss	3B	HEK293	6	exon 1-3	0.01	28.432	30.141
mouse ss	3B	HEK293	1	exon 1-3	0.327	26.164	32.789
mouse ss	3B	HEK293	2	exon 1-3	0.228	26.168	32.311
mouse ss	3B	HEK293	3	exon 1-3	0.222	26.319	32.423
mouse ss	3B	HEK293	4	exon 1-3	0.209	26.033	32.146
mouse ss	3B	HEK293	5	exon 1-3	0.206	25.761	31.852
mouse ss	3B	HEK293	6	exon 1-3	0.196	26.06	32.081
D+5, A>G	3B	HEK293	1	exon 1-3	0.473	23.141	30.341
D+5, A>G	3B	HEK293	2	exon 1-3	0.422	23.205	30.239
D+5, A>G	3B	HEK293	3	exon 1-3	0.365	22.674	29.5
D+5, A>G	3B	HEK293	4	exon 1-3	0.447	24.255	31.464
D+5, A>G	3B	HEK293	5	exon 1-3	0.448	23.629	30.837
A-3, A>C	3B	HEK293	1	exon 1-3	0.691	21.015	30.037
A-3, A>C	3B	HEK293	2	exon 1-3	0.535	21.195	29.854
A-3, A>C	3F	HEK293	3	exon 1-3	0.434	21.081	29.442
A-3, A>C	3B	HEK293	4	exon 1-3	0.662	22.353	30.269
A-3, A>C	3B	HEK293	5	exon 1-3	0.627	22.746	30.584
A-3, A>C	3B	HEK293	6	exon 1-3	0.664	22.646	30.565
A-4, T>A	3B	HEK293	1	exon 1-3	1.347	20.602	30.569
A-4, T>A	3B	HEK293	2	exon 1-3	0.887	20.876	30.225
A-4, T>A	3B	HEK293	3	exon 1-3	0.583	20.789	29.575
A-4, T>A	3B	HEK293	4	exon 1-3	0.932	22.166	30.573
A-4, T>A	3B	HEK293	5	exon 1-3	0.829	21.975	30.212
A-4, T>A	3B	HEK293	6	exon 1-3	0.689	22.206	30.175
empty vector	3C	HEK293	1	exon 1-2	0	undetermined	36.813
empty vector	3C	HEK293	2	exon 1-2	0	undetermined	35.329
empty vector	3C	HEK293	3	exon 1-2	0	undetermined	35.338
empty vector	3C	HEK293	4	exon 1-2	0	undetermined	30.896
empty vector	3C	HEK293	5	exon 1-2	0	undetermined	32.966
empty vector	3C	HEK293	6	exon 1-2	0	undetermined	29.547
empty vector	3C	HEK293	7	exon 1-2	0	undetermined	31.654
empty vector	3C	HEK293	8	exon 1-2	0	undetermined	33.923
empty vector	3C	HEK293	9	exon 1-2	0	undetermined	31.798
empty vector	3C	HEK293	10	exon 1-2	0	undetermined	31.899
empty vector	3C	HEK293	11	exon 1-2	0	undetermined	31.801
empty vector	3C	HEK293	12	exon 1-2	0	undetermined	31.629
GFP	3C	HEK293	1	exon 1-2	0	undetermined	36.701
GFP	3C	HEK293	2	exon 1-2	0	undetermined	35.177
GFP	3C	HEK293	3	exon 1-2	0	undetermined	36.52
GFP	3C	HEK293	4	exon 1-2	0	undetermined	31.276
GFP	3C	HEK293	5	exon 1-2	0	undetermined	32.592
GFP	3C	HEK293	6	exon 1-2	0	undetermined	29.584
GFP	3C	HEK293	7	exon 1-2	0	undetermined	33.715
GFP	3C	HEK293	8	exon 1-2	0	undetermined	34.779
GFP	3C	HEK293	9	exon 1-2	0	undetermined	34.496
GFP	3C	HEK293	10	exon 1-2	0	undetermined	33.491
GFP	3C	HEK293	11	exon 1-2	0	undetermined	32.101
GFP	3C	HEK293	12	exon 1-2	0	undetermined	30.985
wild-type	3C	HEK293	1	exon 1-2	0.003	32.177	34.653
wild-type	3C	HEK293	2	exon 1-2	0.002	31.663	33.333
wild-type	3C	HEK293	3	exon 1-2	0.001	31.697	32.835
wild-type	3C	HEK293	4	exon 1-2	0.001	29.584	30.381
wild-type	3C	HEK293	5	exon 1-2	0.002	29.974	31.479
wild-type	3C	HEK293	6	exon 1-2	0	29.5	29.067
wild-type	3C	HEK293	7	exon 1-2	0.002	31.234	32.256
wild-type	3C	HEK293	8	exon 1-2	0.002	31.82	32.954
wild-type	3C	HEK293	9	exon 1-2	0.002	31.254	32.062
wild-type	3C	HEK293	10	exon 1-2	0.001	30.096	29.935
wild-type	3C	HEK293	11	exon 1-2	0.001	30.095	29.569
wild-type	3C	HEK293	12	exon 1-2	0.001	30.158	30.147
canonical ss	3C	HEK293	1	exon 1-2	1.176	21.113	32.086
canonical ss	3C	HEK293	2	exon 1-2	1.018	21.189	31.954
canonical ss	3C	HEK293	3	exon 1-2	0.95	21.015	31.682
canonical ss	3C	HEK293	4	exon 1-2	0.514	20.981	30.18
canonical ss	3C	HEK293	5	exon 1-2	0.66	20.748	30.306
canonical ss	3C	HEK293	6	exon 1-2	0.455	20.446	29.468
mouse ss	3C	HEK293	1	exon 1-2	1.057	21.663	32.484
mouse ss	3C	HEK293	2	exon 1-2	0.996	21.652	32.385
mouse ss	3C	HEK293	3	exon 1-2	0.947	21.815	32.478
mouse ss	3C	HEK293	4	exon 1-2	0.966	21.299	31.408
mouse ss	3C	HEK293	5	exon 1-2	1.169	20.728	31.09
mouse ss	3C	HEK293	6	exon 1-2	0.865	21.269	31.213
D+5, A>G	3C	HEK293	1	exon 1-2	0.005	28.088	31.079
D+5, A>G	3C	HEK293	2	exon 1-2	0.004	28.261	31.121
D+5, A>G	3C	HEK293	3	exon 1-2	0.003	28.083	30.372
D+5, A>G	3C	HEK293	4	exon 1-2	0.013	29.076	32.999
D+5, A>G	3C	HEK293	5	exon 1-2	0.016	29.453	33.656
D+5, A>G	3C	HEK293	6	exon 1-2	0.015	31.366	35.508
A-3, A>C	3C	HEK293	1	exon 1-2	0.004	27.098	29.729
A-3, A>C	3C	HEK293	2	exon 1-2	0.005	27.029	29.883
A-3, A>C	3C	HEK293	3	exon 1-2	0.003	26.78	29.172
A-3, A>C	3C	HEK293	4	exon 1-2	0.004	27.712	30
A-3, A>C	3C	HEK293	5	exon 1-2	0.005	27.951	30.483
A-3, A>C	3C	HEK293	6	exon 1-2	0.006	27.974	30.713
A-4, T>A	3C	HEK293	1	exon 1-2	0.001	29.713	30.211
A-4, T>A	3C	HEK293	2	exon 1-2	0.001	29.97	31.058
A-4, T>A	3C	HEK293	3	exon 1-2	0	29.605	28.969
A-4, T>A	3C	HEK293	4	exon 1-2	0.001	30.525	30.314
A-4, T>A	3C	HEK293	5	exon 1-2	0.001	30.48	30.13
A-4, T>A	3C	HEK293	6	exon 1-2	0.001	30.498	30.021
empty vector	3D	HEK293	1	exon 2-3	0	undetermined	36.38
empty vector	3D	HEK293	2	exon 2-3	0	undetermined	35.174
empty vector	3D	HEK293	3	exon 2-3	0	undetermined	35.286
empty vector	3D	HEK293	4	exon 2-3	0	undetermined	33.772
empty vector	3D	HEK293	5	exon 2-3	0	undetermined	32.012
empty vector	3D	HEK293	6	exon 2-3	0	undetermined	34.291
empty vector	3D	HEK293	7	exon 2-3	0	undetermined	31.922
empty vector	3D	HEK293	8	exon 2-3	0	undetermined	32.849
empty vector	3D	HEK293	9	exon 2-3	0	undetermined	32.664
empty vector	3D	HEK293	10	exon 2-3	0	undetermined	32.369
GFP	3D	HEK293	1	exon 2-3	0	undetermined	36.394
GFP	3D	HEK293	2	exon 2-3	0	undetermined	34.946
GFP	3D	HEK293	3	exon 2-3	0	undetermined	36.318
GFP	3D	HEK293	4	exon 2-3	0	undetermined	32.93
GFP	3D	HEK293	5	exon 2-3	0	undetermined	34.703
GFP	3D	HEK293	6	exon 2-3	0	undetermined	35.627
GFP	3D	HEK293	7	exon 2-3	0	undetermined	35.338
GFP	3D	HEK293	8	exon 2-3	0	undetermined	34.686
GFP	3D	HEK293	9	exon 2-3	0	undetermined	33.049
GFP	3D	HEK293	10	exon 2-3	0	undetermined	31.744
wild-type	3D	HEK293	1	exon 2-3	0.018	31.556	34.84
wild-type	3D	HEK293	2	exon 2-3	0.006	31.558	33.282
wild-type	3D	HEK293	3	exon 2-3	0.002	32.315	32.694
wild-type	3D	HEK293	4	exon 2-3	0	35.489	31.911
wild-type	3D	HEK293	5	exon 2-3	0.006	31.933	33.504
wild-type	3D	HEK293	6	exon 2-3	0.01	31.787	34.009
wild-type	3D	HEK293	7	exon 2-3	0.005	31.994	33.23
wild-type	3D	HEK293	8	exon 2-3	0.002	31.132	31.203
wild-type	3D	HEK293	9	exon 2-3	0.001	31.784	30.766
wild-type	3D	HEK293	10	exon 2-3	0.001	32.598	31.594
canonical ss	3D	HEK293	1	exon 2-3	0.242	25.293	32.355
canonical ss	3D	HEK293	2	exon 2-3	0.203	25.316	32.137
canonical ss	3D	HEK293	3	exon 2-3	0.209	24.93	31.79
canonical ss	3D	HEK293	4	exon 2-3	0.184	24.482	30.941
canonical ss	3D	HEK293	5	exon 2-3	0.199	24.426	31.001
canonical ss	3D	HEK293	6	exon 2-3	0.234	23.411	30.218
mouse ss	3D	HEK293	1	exon 2-3	1.082	23.575	32.809
mouse ss	3D	HEK293	2	exon 2-3	0.978	23.556	32.643
mouse ss	3D	HEK293	3	exon 2-3	0.94	23.734	32.763
mouse ss	3D	HEK293	4	exon 2-3	1.127	23.651	32.727
mouse ss	3D	HEK293	5	exon 2-3	0.998	23.371	32.271
mouse ss	3D	HEK293	6	exon 2-3	0.875	23.587	32.296
D+5, A>G	3D	HEK293	1	exon 2-3	0.005	29.832	31.259
D+5, A>G	3D	HEK293	2	exon 2-3	0.005	29.706	31.047
D+5, A>G	3D	HEK293	3	exon 2-3	0.004	29.39	30.392
D+5, A>G	3D	HEK293	4	exon 2-3	0.022	30.598	33.96
D+5, A>G	3D	HEK293	5	exon 2-3	0.021	31.473	34.816
D+5, A>G	3D	HEK293	6	exon 2-3	0.041	32.635	36.882
A-3, A>C	3D	HEK293	1	exon 2-3	0.089	29.965	35.52
A-3, A>C	3D	HEK293	2	exon 2-3	0.021	29.922	33.483
A-3, A>C	3D	HEK293	3	exon 2-3	0.008	28.98	31.184
A-3, A>C	3D	HEK293	4	exon 2-3	0	34.906	31.064
A-3, A>C	3D	HEK293	5	exon 2-3	0	33.785	31.425
A-3, A>C	3D	HEK293	6	exon 2-3	0	35.29	31.499
A-4, T>A	3D	HEK293	1	exon 2-3	0.019	32.996	36.404
A-4, T>A	3D	HEK293	2	exon 2-3	0.003	33.77	34.613
A-4, T>A	3D	HEK293	3	exon 2-3	0	34.186	31.079
A-4, T>A	3D	HEK293	4	exon 2-3	0	35.561	31.374
A-4, T>A	3D	HEK293	5	exon 2-3	0	36.258	31.119
A-4, T>A	3D	HEK293	6	exon 2-3	0	34.227	31.176
empty vector	4A	HEK293	1	exon 1-3	0.004	29.099	29.275
empty vector	4A	HEK293	2	exon 1-3	0.003	28.943	28.843
empty vector	4A	HEK293	3	exon 1-3	0.004	28.981	29.013
empty vector	4A	HEK293	4	exon 1-3	0.003	29.186	28.898
empty vector	4A	HEK293	5	exon 1-3	0.003	28.873	28.642
empty vector	4A	HEK293	6	exon 1-3	0.003	29.118	28.85
wild-type	4A	HEK293	1	exon 1-3	1.051	20.711	28.92
wild-type	4A	HEK293	2	exon 1-3	1.067	20.546	28.773
wild-type	4A	HEK293	3	exon 1-3	0.876	20.8	28.747
wild-type	4A	HEK293	4	exon 1-3	0.928	20.743	28.772
wild-type	4A	HEK293	5	exon 1-3	1.171	20.946	29.312
wild-type	4A	HEK293	6	exon 1-3	0.907	20.878	28.874
canonical ss	4A	HEK293	1	exon 1-3	0.005	28.635	29.085
canonical ss	4A	HEK293	2	exon 1-3	0.008	28.326	29.444
canonical ss	4A	HEK293	3	exon 1-3	0.009	27.995	29.354
canonical ss	4A	HEK293	4	exon 1-3	0.004	28.559	28.74
canonical ss	4A	HEK293	5	exon 1-3	0.004	28.445	28.756
canonical ss	4A	HEK293	6	exon 1-3	0.006	28.301	29.052
canonical ss ATG mutant	4A	HEK293	1	exon 1-3	0.005	28.457	28.851
canonical ss ATG mutant	4A	HEK293	2	exon 1-3	0.006	28.648	29.354
canonical ss ATG mutant	4A	HEK293	3	exon 1-3	0.003	28.673	29.271
canonical ss ATG mutant	4A	HEK293	4	exon 1-3	0.005	28.374	28.821
canonical ss ATG mutant	4A	HEK293	5	exon 1-3	0.004	28.373	28.545
canonical ss ATG mutant	4A	HEK293	6	exon 1-3	0.004	28.641	28.682
mouse ss	4A	HEK293	1	exon 1-3	0.235	22.797	28.844
mouse ss	4A	HEK293	2	exon 1-3	0.225	22.796	28.784
mouse ss	4A	HEK293	3	exon 1-3	0.216	22.723	28.647
mouse ss	4A	HEK293	4	exon 1-3	0.237	22.608	28.667
mouse ss	4A	HEK293	5	exon 1-3	0.238	22.671	28.739
mouse ss	4A	HEK293	6	exon 1-3	0.214	22.914	28.829
mouse ss ATG mutant	4A	HEK293	1	exon 1-3	0.559	21.758	29.055
mouse ss ATG mutant	4A	HEK293	2	exon 1-3	0.546	21.79	29.052
mouse ss ATG mutant	4A	HEK293	3	exon 1-3	0.542	21.575	28.828
mouse ss ATG mutant	4A	HEK293	4	exon 1-3	0.45	21.684	28.67
mouse ss ATG mutant	4A	HEK293	5	exon 1-3	0.451	21.811	28.799
mouse ss ATG mutant	4A	HEK293	6	exon 1-3	0.448	21.935	28.911
empty vector	4B	HEK293	1	exon 2-3	0	undetermined	30.137
empty vector	4B	HEK293	2	exon 2-3	0	undetermined	29.735
empty vector	4B	HEK293	3	exon 2-3	0	undetermined	29.805
empty vector	4B	HEK293	4	exon 2-3	0	38.736	29.818
empty vector	4B	HEK293	5	exon 2-3	0	37.371	29.68
empty vector	4B	HEK293	6	exon 2-3	0	37	29.656
wild-type	4B	HEK293	1	exon 2-3	0	35.524	29.923
wild-type	4B	HEK293	2	exon 2-3	0	35.99	29.719
wild-type	4B	HEK293	3	exon 2-3	0	35.161	29.64
wild-type	4B	HEK293	4	exon 2-3	0	35.948	29.905
wild-type	4B	HEK293	5	exon 2-3	0	35.655	30.296
wild-type	4B	HEK293	6	exon 2-3	0	34.594	29.728
canonical ss	4B	HEK293	1	exon 2-3	0.91	19.705	29.934
canonical ss	4B	HEK293	2	exon 2-3	1.667	19.826	30.933
canonical ss	4B	HEK293	3	exon 2-3	1.327	19.95	30.728
canonical ss	4B	HEK293	4	exon 2-3	0.521	19.706	29.134
canonical ss	4B	HEK293	5	exon 2-3	0.774	19.582	29.582
canonical ss	4B	HEK293	6	exon 2-3	0.799	20.03	30.076
canonical ss ATG mutant	4B	HEK293	1	exon 2-3	0.656	19.717	29.478
canonical ss ATG mutant	4B	HEK293	2	exon 2-3	0.582	20.285	29.869
canonical ss ATG mutant	4B	HEK293	3	exon 2-3	0.877	19.773	29.95
canonical ss ATG mutant	4B	HEK293	4	exon 2-3	0.893	19.176	29.382
canonical ss ATG mutant	4B	HEK293	5	exon 2-3	0.88	18.902	29.087
canonical ss ATG mutant	4B	HEK293	6	exon 2-3	0.578	19.461	29.041
mouse ss	4B	HEK293	1	exon 2-3	0.666	19.751	29.533
mouse ss	4B	HEK293	2	exon 2-3	0.518	19.871	29.291
mouse ss	4B	HEK293	3	exon 2-3	0.507	19.636	29.026
mouse ss	4B	HEK293	4	exon 2-3	0.589	19.627	29.233
mouse ss	4B	HEK293	5	exon 2-3	0.523	19.807	29.243
mouse ss	4B	HEK293	6	exon 2-3	0.417	20.173	29.281
mouse ss ATG mutant	4B	HEK293	1	exon 2-3	0.521	20.861	30.289
mouse ss ATG mutant	4B	HEK293	2	exon 2-3	0.517	20.631	30.047
mouse ss ATG mutant	4B	HEK293	3	exon 2-3	0.423	20.631	29.759
mouse ss ATG mutant	4B	HEK293	4	exon 2-3	0.448	20.136	29.346
mouse ss ATG mutant	4B	HEK293	5	exon 2-3	0.393	20.372	29.396
mouse ss ATG mutant	4B	HEK293	6	exon 2-3	0.335	20.618	29.411
empty vector	4E	N2a	1	exon 1-3	0	undetermined	32.185
empty vector	4E	N2a	2	exon 1-3	0	36.792	31.277
empty vector	4E	N2a	3	exon 1-3	0	39.557	31.43
empty vector	4E	N2a	4	exon 1-3	0	38.68	31.52
empty vector	4E	N2a	5	exon 1-3	0	35.914	31.153
empty vector	4E	N2a	6	exon 1-3	0	36.304	31.295
wild-type	4E	N2a	1	exon 1-3	0.937	17.303	31.15
wild-type	4E	N2a	2	exon 1-3	0.865	17.343	31.084
wild-type	4E	N2a	3	exon 1-3	0.952	17.221	31.103
wild-type	4E	N2a	4	exon 1-3	1.098	17.041	31.097
wild-type	4E	N2a	5	exon 1-3	1.148	16.977	31.13
canonical ss	4E	N2a	1	exon 1-3	0.003	25.93	31.566
canonical ss	4E	N2a	2	exon 1-3	0.002	26.104	31.268
canonical ss	4E	N2a	3	exon 1-3	0.003	25.621	31.293
canonical ss	4E	N2a	4	exon 1-3	0.002	26.274	31.241
canonical ss	4E	N2a	5	exon 1-3	0.003	26.041	31.522
canonical ss	4E	N2a	6	exon 1-3	0.002	26.066	30.965
mouse ss	4E	N2a	1	exon 1-3	0.095	19.925	30.484
mouse ss	4E	N2a	2	exon 1-3	0.078	20.181	30.462
mouse ss	4E	N2a	3	exon 1-3	0.141	19.953	30.995
mouse ss	4E	N2a	4	exon 1-3	0.077	19.971	30.213
mouse ss	4E	N2a	5	exon 1-3	0.119	19.869	30.653
mouse ss	4E	N2a	6	exon 1-3	0.196	19.88	31.342
D+5, A>G	4E	N2a	1	exon 1-3	0.866	17.317	31.053
D+5, A>G	4E	N2a	2	exon 1-3	0.651	17.597	30.932
D+5, A>G	4E	N2a	3	exon 1-3	1.271	17.37	31.61
D+5, A>G	4E	N2a	4	exon 1-3	0.783	17.177	30.662
D+5, A>G	4E	N2a	5	exon 1-3	0.807	17.221	30.742
D+5, A>G	4E	N2a	6	exon 1-3	0.692	17.393	30.81
A-3, A>C	4E	N2a	1	exon 1-3	0.628	17.369	30.652
A-3, A>C	4E	N2a	2	exon 1-3	1.061	16.892	30.783
A-3, A>C	4E	N2a	3	exon 1-3	0.628	17.343	30.622
A-3, A>C	4E	N2a	4	exon 1-3	0.549	17.574	30.663
A-3, A>C	4E	N2a	5	exon 1-3	0.76	17.226	30.727
A-3, A>C	4E	N2a	6	exon 1-3	0.651	17.535	30.864
empty vector	4F	N2a	1	exon 1-2	0	undetermined	31.453
empty vector	4F	N2a	2	exon 1-2	0	undetermined	30.934
empty vector	4F	N2a	3	exon 1-2	0	undetermined	30.903
empty vector	4F	N2a	4	exon 1-2	0	undetermined	31.274
empty vector	4F	N2a	5	exon 1-2	0	undetermined	30.917
empty vector	4F	N2a	6	exon 1-2	0	undetermined	30.901
wild-type	4F	N2a	1	exon 1-2	0	30.485	31.698
wild-type	4F	N2a	2	exon 1-2	0	30.63	31.385
wild-type	4F	N2a	3	exon 1-2	0	30.386	31.143
wild-type	4F	N2a	4	exon 1-2	0	30.313	31.429
wild-type	4F	N2a	5	exon 1-2	0	30.634	31.43
wild-type	4F	N2a	6	exon 1-2	0	30.169	31.254
canonical ss	4F	N2a	1	exon 1-2	0.199	17.97	29.331
canonical ss	4F	N2a	2	exon 1-2	0.244	18.239	29.889
canonical ss	4F	N2a	3	exon 1-2	0.242	18.219	29.861
canonical ss	4F	N2a	4	exon 1-2	0.178	18.037	29.233
canonical ss	4F	N2a	5	exon 1-2	0.248	18.005	29.671
canonical ss	4F	N2a	6	exon 1-2	0.263	18.051	29.811
mouse ss	4F	N2a	1	exon 1-2	1.086	15.602	29.407
mouse ss	4F	N2a	2	exon 1-2	0.918	15.895	29.457
mouse ss	4F	N2a	3	exon 1-2	0.934	15.846	29.432
mouse ss	4F	N2a	4	exon 1-2	0.931	15.794	29.377
mouse ss	4F	N2a	5	exon 1-2	0.981	15.856	29.516
mouse ss	4F	N2a	6	exon 1-2	1.149	15.694	29.577
D+5, A>G	4F	N2a	1	exon 1-2	0.012	23.039	30.311
D+5, A>G	4F	N2a	2	exon 1-2	0.012	23.108	30.372
D+5, A>G	4F	N2a	3	exon 1-2	0.013	22.995	30.47
D+5, A>G	4F	N2a	4	exon 1-2	0.008	23.243	29.917
D+5, A>G	4F	N2a	5	exon 1-2	0.01	23.105	30.218
D+5, A>G	4F	N2a	6	exon 1-2	0.01	23.229	30.265
A-3, A>C	4F	N2a	1	exon 1-2	0.001	26.971	30.44
A-3, A>C	4F	N2a	2	exon 1-2	0.001	27.107	30.503
A-3, A>C	4F	N2a	3	exon 1-2	0.001	27.002	30.637
A-3, A>C	4F	N2a	4	exon 1-2	0.001	27.084	30.44
A-3, A>C	4F	N2a	5	exon 1-2	0.001	27.355	30.449
A-3, A>C	4F	N2a	6	exon 1-2	0.001	27.099	30.545
empty vector	4G	N2a	1	exon 2-3	0	undetermined	34.675
empty vector	4G	N2a	2	exon 2-3	0	38.591	32.826
empty vector	4G	N2a	3	exon 2-3	0	undetermined	32.876
empty vector	4G	N2a	4	exon 2-3	0	39.231	34.341
empty vector	4G	N2a	5	exon 2-3	0	36.542	33.174
empty vector	4G	N2a	6	exon 2-3	0	35.719	33.27
wild-type	4G	N2a	1	exon 2-3	0.001	28.404	33.599
wild-type	4G	N2a	2	exon 2-3	0.001	27.563	33.211
wild-type	4G	N2a	3	exon 2-3	0.001	28.336	33.103
wild-type	4G	N2a	4	exon 2-3	0.002	27.124	33.263
wild-type	4G	N2a	5	exon 2-3	0.001	27.477	33.17
wild-type	4G	N2a	6	exon 2-3	0.001	27.897	33.149
canonical ss	4G	N2a	1	exon 2-3	0.105	17.654	29.545
canonical ss	4G	N2a	2	exon 2-3	0.096	17.889	29.648
canonical ss	4G	N2a	3	exon 2-3	0.109	17.812	29.755
canonical ss	4G	N2a	4	exon 2-3	0.075	17.74	29.152
canonical ss	4G	N2a	5	exon 2-3	0.112	17.738	29.724
canonical ss	4G	N2a	6	exon 2-3	0.098	17.905	29.696
mouse ss	4G	N2a	1	exon 2-3	1.118	15.065	30.362
mouse ss	4G	N2a	2	exon 2-3	0.828	15.199	30.071
mouse ss	4G	N2a	3	exon 2-3	1.936	15.016	30.213
mouse ss	4G	N2a	4	exon 2-3	0.816	15.078	29.929
mouse ss	4G	N2a	5	exon 2-3	0.978	15.14	30.244
mouse ss	4G	N2a	6	exon 2-3	1.224	14.905	30.334
D+5, A>G	4G	N2a	1	exon 2-3	0.011	21.717	30.323
D+5, A>G	4G	N2a	2	exon 2-3	0.01	21.928	30.414
D+5, A>G	4G	N2a	3	exon 2-3	0.012	21.846	30.655
D+5, A>G	4G	N2a	4	exon 2-3	0.008	21.87	30.083
D+5, A>G	4G	N2a	5	exon 2-3	0.01	21.669	30.133
D+5, A>G	4G	N2a	6	exon 2-3	0.01	21.761	30.194
A-3, A>C	4G	N2a	1	exon 2-3	0.004	24.581	31.637
A-3, A>C	4G	N2a	2	exon 2-3	0.004	24.286	31.546
A-3, A>C	4G	N2a	3	exon 2-3	0.004	24.397	31.592
A-3, A>C	4G	N2a	4	exon 2-3	0.018	25.625	33.989
A-3, A>C	4G	N2a	5	exon 2-3	0.109	26.125	35.828
A-3, A>C	4G	N2a	6	exon 2-3	0.002	25.438	31.775
